# Supplementary material for: Leveraging the Medicines for Malaria Venture malaria and pathogen boxes to discover chemical inhibitors of East Coast fever
Source: Int J Parasitol Drugs Drug Resist. 2019 Jan 25;9:80–6. doi: 10.1016/j.ijpddr.2019.01.002 (PMC6376154; doi:10.1016/j.ijpddr.2019.01.002)
Supplement: Data Profile [file mmc1.xml]

<?xml version="1.0" encoding="UTF-8" standalone="no"?><data:data><datasets><author>v.nene@cgiar.org</author><type>0</type><dataset><value>1</value><reason>Data will be made available on request</reason><comments/></dataset></datasets></data:data>
